# Supplementary material for: Preliminary Study on the Protective Effects and Molecular Mechanism of Procyanidins against PFOS-Induced Glucose-Stimulated Insulin Secretion Impairment in INS-1 Cells
Source: Toxics. 2023 Feb 14;11(2):174. doi: 10.3390/toxics11020174 (PMC9966006; doi:10.3390/toxics11020174)
Supplement: Supplementary file 1 [file toxics-11-00174-s001.zip]

Archive with 1 entries (1 files):
- toxics-2163418-supplementary.pdf
